# Supplementary material for: Relationship between Household Shared Meal Frequency and Dietary Intake among Men and Women Aged ≥20 Years: Cross-Sectional Analyses Based on 2018 and 2019 National Health and Nutrition Surveys in Japan
Source: Nutrients. 2024 Jun 4;16(11):1764. doi: 10.3390/nu16111764 (PMC11175063; doi:10.3390/nu16111764)
Supplement: Supplementary file 1 [file nutrients-16-01764-s001.zip]

Archive with 1 entries (1 files):
- nutrients-3025561-supplementary.pdf
